# Supplementary material for: Bump time-frequency toolbox: a toolbox for time-frequency oscillatory bursts extraction in electrophysiological signals
Source: BMC Neurosci. 2009 May 12;10:46. doi: 10.1186/1471-2202-10-46 (PMC2690596; doi:10.1186/1471-2202-10-46)
Supplement: Additional file 1 — All_In_One.zip. This file contains the ButIf toolbox 1.0, including the stand-alone software, Matlab package, demo files, sample data, and results of the demo. The 'documents' subfolder contains a manual (BUTIF Toolbox FAQ.pdf). [file 1471-2202-10-46-S1.zip]

Archive with 78 entries (71 files):
- All_In_One/ButIf.exe
- All_In_One/BUTIFmfiles/
- All_In_One/BUTIFmfiles/all_resolutions.m
- All_In_One/BUTIFmfiles/butif.m
- All_In_One/BUTIFmfiles/butif_toolbox.m
- All_In_One/BUTIFmfiles/calc_demi_ellips.m
- All_In_One/BUTIFmfiles/Compute_wavefiles_fromcell.m
- All_In_One/BUTIFmfiles/cwt_signal.m
- All_In_One/BUTIFmfiles/demi_ellipsoide_2D.m
- All_In_One/BUTIFmfiles/display_bumps.m
- All_In_One/BUTIFmfiles/get_bump.asv
- All_In_One/BUTIFmfiles/get_bump.m
- All_In_One/BUTIFmfiles/load_decompfile.m
- All_In_One/BUTIFmfiles/out_bumpmod.m
- All_In_One/BUTIFmfiles/prune_clean.m
- All_In_One/BUTIFmfiles/prune_limit.m
- All_In_One/BUTIFmfiles/prune_model.m
- All_In_One/BUTIFmfiles/prune_order.m
- All_In_One/BUTIFmfiles/prune_threshold.m
- All_In_One/BUTIFmfiles/save_wavefile.m
- All_In_One/BUTIFmfiles/signals_to_wavelets.m
- All_In_One/BUTIFmfiles/spectre_waves.m
- All_In_One/BUTIFmfiles/wavelet_trans.m
- All_In_One/BUTIFmfiles/zscore.m
- All_In_One/demo/
- All_In_One/demo/demo_basic.m
- All_In_One/demo/demo_multi.m
- All_In_One/demo/demo_toolbox.m
- All_In_One/demo/demo_zscore.m
- All_In_One/demo/result demo_toolbox/
- All_In_One/demo/result demo_toolbox/default.bdc
- All_In_One/demo/result demo_toolbox/default.mat
- All_In_One/demo/result demo_toolbox/default.wvf
- All_In_One/demo/result demo_toolbox/waves_default.mat
- All_In_One/demo/result demo_zscore/
- All_In_One/demo/result demo_zscore/demozscore_+0.bdc
- All_In_One/demo/result demo_zscore/demozscore_+0.mat
- All_In_One/demo/result demo_zscore/demozscore_+0.wvf
- All_In_One/demo/result demo_zscore/demozscore_+1.bdc
- All_In_One/demo/result demo_zscore/demozscore_+1.mat
- All_In_One/demo/result demo_zscore/demozscore_+1.wvf
- All_In_One/demo/result demo_zscore/demozscore_+2.bdc
- All_In_One/demo/result demo_zscore/demozscore_+2.mat
- All_In_One/demo/result demo_zscore/demozscore_+2.wvf
- All_In_One/demo/result demo_zscore/demozscore_+3.bdc
- All_In_One/demo/result demo_zscore/demozscore_+3.mat
- All_In_One/demo/result demo_zscore/demozscore_+3.wvf
- All_In_One/demo/result demo_zscore/demozscore_+4.bdc
- All_In_One/demo/result demo_zscore/demozscore_+4.mat
- All_In_One/demo/result demo_zscore/demozscore_+4.wvf
- All_In_One/demo/result demo_zscore/demozscore_+5.bdc
- All_In_One/demo/result demo_zscore/demozscore_+5.mat
- All_In_One/demo/result demo_zscore/demozscore_+5.wvf
- All_In_One/demo/result demo_zscore/demozscore_-1.bdc
- All_In_One/demo/result demo_zscore/demozscore_-1.mat
- All_In_One/demo/result demo_zscore/demozscore_-1.wvf
- All_In_One/demo/result demo_zscore/waves_demozscore_+0.mat
- All_In_One/demo/result demo_zscore/waves_demozscore_+1.mat
- All_In_One/demo/result demo_zscore/waves_demozscore_+2.mat
- All_In_One/demo/result demo_zscore/waves_demozscore_+3.mat
- All_In_One/demo/result demo_zscore/waves_demozscore_+4.mat
- All_In_One/demo/result demo_zscore/waves_demozscore_+5.mat
- All_In_One/demo/result demo_zscore/waves_demozscore_-1.mat
- All_In_One/demo/result demobasic/
- All_In_One/demo/result demobasic/demobasic.bdc
- All_In_One/demo/result demobasic/demobasic.mat
- All_In_One/demo/result demobasic/demobasic.wvf
- All_In_One/demo/result demobasic/waves_demobasic.mat
- All_In_One/demo/result demomulti/
- All_In_One/demo/result demomulti/demomulti.bdc
- All_In_One/demo/result demomulti/demomulti.mat
- All_In_One/demo/result demomulti/demomulti.wvf
- All_In_One/demo/result demomulti/waves_demomulti.mat
- All_In_One/demo/sig_example.mat
- All_In_One/demo/SSVEP_5Hz_1trial.mat
- All_In_One/documents/
- All_In_One/documents/BUTIF Toolbox FAQ.pdf
- All_In_One/documents/install.txt
