# Supplementary material for: Bump time-frequency toolbox: a toolbox for time-frequency oscillatory bursts extraction in electrophysiological signals
Source: BMC Neurosci. 2009 May 12;10:46. doi: 10.1186/1471-2202-10-46 (PMC2690596; doi:10.1186/1471-2202-10-46)
Supplement: Additional file 1 — All_In_One.zip. This file contains the ButIf toolbox 1.0, including the stand-alone software, Matlab package, demo files, sample data, and results of the demo. The 'documents' subfolder contains a manual (BUTIF Toolbox FAQ.pdf). [file 1471-2202-10-46-S1.zip › All_In_One/BUTIFmfiles/calc_demi_ellips.m]

function mat = calc_demi_ellips(p,xl,yl)

% This function generates the matrix representation of a 2D half ellispoid
% p = ellipsoid parameters (amplitude, height, width, y-position, x-position)
% x = x-dimension of the matrix
% y = y-dimension of the matrix
%
% FBV'25/09/03

mat=zeros(yl,xl);
for kx=1:xl;
   for ky=1:yl;
      mat(ky,kx) = demi_ellipsoide_2D(ky,kx,p);
   end;
end;
