# Supplementary material for: Bump time-frequency toolbox: a toolbox for time-frequency oscillatory bursts extraction in electrophysiological signals
Source: BMC Neurosci. 2009 May 12;10:46. doi: 10.1186/1471-2202-10-46 (PMC2690596; doi:10.1186/1471-2202-10-46)
Supplement: Additional file 1 — All_In_One.zip. This file contains the ButIf toolbox 1.0, including the stand-alone software, Matlab package, demo files, sample data, and results of the demo. The 'documents' subfolder contains a manual (BUTIF Toolbox FAQ.pdf). [file 1471-2202-10-46-S1.zip › All_In_One/BUTIFmfiles/demi_ellipsoide_2D.m]

function e = demi_ellipsoide_2D(y,x,p)

% This fonction computes a half ellipsoid function
% p = ellipsoid parameters (5 parameters), see below
% x,y = position in the 2D space
%
% FBV'25/09/03

h  = p(1);      % amplitude
l1 = p(2);      % height
l2 = p(3);      % width
Oy = p(4);      % y position
Ox = p(5);      % x position

y = Oy-y;
x = x-Ox;
seuil = 1e-5;

ex = (y^2/l1^2 + x^2/l2^2);
if (1-ex) < seuil
   e = 0;
else
   e = h * sqrt(1-ex);   
end;
