# Supplementary material for: Bump time-frequency toolbox: a toolbox for time-frequency oscillatory bursts extraction in electrophysiological signals
Source: BMC Neurosci. 2009 May 12;10:46. doi: 10.1186/1471-2202-10-46 (PMC2690596; doi:10.1186/1471-2202-10-46)
Supplement: Additional file 1 — All_In_One.zip. This file contains the ButIf toolbox 1.0, including the stand-alone software, Matlab package, demo files, sample data, and results of the demo. The 'documents' subfolder contains a manual (BUTIF Toolbox FAQ.pdf). [file 1471-2202-10-46-S1.zip › All_In_One/BUTIFmfiles/get_bump.asv]

function [bump,window] = get_bump(model,i,j)

% This function retrieves the bump number j of signal i
% inputs  
% model = bump model
% i = number of the signal (=1 if only one signal)
% j = number of the bump (modeling order)
% ouputs:
% bump = the bump parameters
% window = time-frequency window where the bump was located
%
% FBV'02/02/2009

bump = model.dec((i-1)*model.num+j,:);
window = model.windows((i-1)*model.num+j,:);

for i=indices
   dispmat = zeros(model.size_freq,model.size_time);
   for j=1:model.num
      d = 
      w =
      if (d(1) > 0)
         xl = w(4);
         yl = w(3);      
         up = w(1);  
         lf = w(2);
         mat = calc_demi_ellips(d,xl,yl);
         dispmat(up:up+yl-1,lf:lf+xl-1) = max(dispmat(up:up+yl-1,lf:lf+xl-1),mat);
      end;
   end; 
