# Supplementary material for: Bump time-frequency toolbox: a toolbox for time-frequency oscillatory bursts extraction in electrophysiological signals
Source: BMC Neurosci. 2009 May 12;10:46. doi: 10.1186/1471-2202-10-46 (PMC2690596; doi:10.1186/1471-2202-10-46)
Supplement: Additional file 1 — All_In_One.zip. This file contains the ButIf toolbox 1.0, including the stand-alone software, Matlab package, demo files, sample data, and results of the demo. The 'documents' subfolder contains a manual (BUTIF Toolbox FAQ.pdf). [file 1471-2202-10-46-S1.zip › All_In_One/BUTIFmfiles/get_bump.m]

function [bump,window] = get_bump(model,i,j)

% This function retrieves the bump number j of signal i
% inputs  
% model = bump model
% i = number of the signal (=1 if only one signal)
% j = number of the bump (modeling order). If less than j bumps exist in 
% the i-th model, then a vector with -1 values is returned.
% ouputs:
% bump = the bump parameters
% window = time-frequency window where the bump was located
%
% FBV'02/02/2009

bump = model.dec((i-1)*model.num+j,:);
window = model.windows((i-1)*model.num+j,:);
