# Supplementary material for: Bump time-frequency toolbox: a toolbox for time-frequency oscillatory bursts extraction in electrophysiological signals
Source: BMC Neurosci. 2009 May 12;10:46. doi: 10.1186/1471-2202-10-46 (PMC2690596; doi:10.1186/1471-2202-10-46)
Supplement: Additional file 1 — All_In_One.zip. This file contains the ButIf toolbox 1.0, including the stand-alone software, Matlab package, demo files, sample data, and results of the demo. The 'documents' subfolder contains a manual (BUTIF Toolbox FAQ.pdf). [file 1471-2202-10-46-S1.zip › All_In_One/BUTIFmfiles/save_wavefile.m]

function save_wavefile(base_waves, resvals, entete, filename)

% This function saves a wavelet database to a .wvf file
%
% Copyright (C) 2008 Lab. ABSP, Riken (Japan) Francois-B. Vialatte et al.
% Please cite related papers when publishing results obtained with this
% toolbox

disp('Saving transfer wave file .wvf - version 3');
VERBASE = 999999; % version (1000001 = version 2)
FLOATDEC = 8388608;
fid = fopen(filename,'w+');

    %%%%%%%%%%%%%%%%%%%%%%%%%%%%%%%%%%%%%%%%%%%%%%
    %%%                Config info             %%%
    %%%%%%%%%%%%%%%%%%%%%%%%%%%%%%%%%%%%%%%%%%%%%%
fwrite(fid, VERBASE+3, 'int'); 
fwrite(fid, entete.limit * FLOATDEC, 'int64');
fwrite(fid, 3, 'int');
fwrite(fid, entete.maxi, 'int');
fwrite(fid, 1e-10 * FLOATDEC, 'int64');
fwrite(fid, 100, 'int');
fwrite(fid, 60, 'int');

    %%%%%%%%%%%%%%%%%%%%%%%%%%%%%%%%%%%%%%%%%%%%%%
    %%%                Saving header           %%%
    %%%%%%%%%%%%%%%%%%%%%%%%%%%%%%%%%%%%%%%%%%%%%%
fwrite(fid, entete.cote, 'int');
fwrite(fid, entete.freqmin * FLOATDEC, 'int64');
fwrite(fid, entete.freqmax * FLOATDEC, 'int64');
fwrite(fid, entete.freqstp * FLOATDEC, 'int64');
fwrite(fid, entete.freqdown * FLOATDEC, 'int64');


    %%%%%%%%%%%%%%%%%%%%%%%%%%%%%%%%%%%%%%%%%%%%%%
    %%%            Saving resolutions          %%%
    %%%%%%%%%%%%%%%%%%%%%%%%%%%%%%%%%%%%%%%%%%%%%%
fwrite(fid, length(resvals.resols), 'int');
fwrite(fid,  resvals.freqs.* FLOATDEC, 'int64');%1:100
fwrite(fid, resvals.resols(:,1) .* FLOATDEC, 'int64');
fwrite(fid, resvals.resols(:,2) .* FLOATDEC, 'int64');

    %%%%%%%%%%%%%%%%%%%%%%%%%%%%%%%%%%%%%%%%%%%%%%
    %%%             Saving map limites         %%%
    %%%%%%%%%%%%%%%%%%%%%%%%%%%%%%%%%%%%%%%%%%%%%%
fwrite(fid, resvals.bornes.byup, 'int');
fwrite(fid, resvals.bornes.bydn, 'int');
fwrite(fid, resvals.bornes.bx, 'int');


    %%%%%%%%%%%%%%%%%%%%%%%%%%%%%%%%%%%%%%%%%%%%%%
    %%%                Saving maps             %%%
    %%%%%%%%%%%%%%%%%%%%%%%%%%%%%%%%%%%%%%%%%%%%%%
fwrite(fid, length(base_waves), 'int');
fwrite(fid, size(base_waves{1}), 'int');
for i=1:length(base_waves)
   w = round(base_waves{i} * FLOATDEC);
   fwrite(fid, w, 'int64');
end;

fclose(fid);
