# Supplementary material for: Bump time-frequency toolbox: a toolbox for time-frequency oscillatory bursts extraction in electrophysiological signals
Source: BMC Neurosci. 2009 May 12;10:46. doi: 10.1186/1471-2202-10-46 (PMC2690596; doi:10.1186/1471-2202-10-46)
Supplement: Additional file 1 — All_In_One.zip. This file contains the ButIf toolbox 1.0, including the stand-alone software, Matlab package, demo files, sample data, and results of the demo. The 'documents' subfolder contains a manual (BUTIF Toolbox FAQ.pdf). [file 1471-2202-10-46-S1.zip › All_In_One/BUTIFmfiles/zscore.m]

function [wavesimg,errors] = zscore(waves, spectre, varspec, decal)
% This function computes the z-score, then removes the part folling below
% the offset.
%
% decal = offset in [0-3]. If decal == -1, use the negative part of the map
%
% Copyright (C) 2008 Lab. ABSP, Riken (Japan) Francois-B. Vialatte et al.
% Please cite related papers when publishing results obtained with this
% toolbox

for i=1:length(waves)
   waveimg = waves{i};
   sp = spectre{i};
   vs = varspec{i};
   if decal >= 0
       for j=1:size(waveimg,1)
          waveimg(j,:) = waveimg(j,:) - sp(j);
          if (vs(j) ~= 0), waveimg(j,:) = waveimg(j,:) ./ vs(j); end;
          waveimg(j,:) = waveimg(j,:) + decal;
       end;
       errors{i} = waveimg(find(waveimg < 0));
       waveimg(find(waveimg < 0)) = 0;
   else
       if decal < 0
           for j=1:size(waveimg,1)
              waveimg(j,:) = waveimg(j,:) - sp(j);
              if (vs(j) ~= 0), waveimg(j,:) = waveimg(j,:) ./ vs(j); end;
           end;
           errors{i} = waveimg(find(waveimg > 0));
           waveimg(find(waveimg > 0)) = 0;
           waveimg = abs(waveimg);
       else
           disp('unusual offset. offset should be in [0-3] for ERS-like oscillations or equal to -1 for ERD-like oscillations');
       end;
   end;           
   wavesimg{i} = waveimg;
end;
