# Supplementary material for: Bump time-frequency toolbox: a toolbox for time-frequency oscillatory bursts extraction in electrophysiological signals
Source: BMC Neurosci. 2009 May 12;10:46. doi: 10.1186/1471-2202-10-46 (PMC2690596; doi:10.1186/1471-2202-10-46)
Supplement: Additional file 1 — All_In_One.zip. This file contains the ButIf toolbox 1.0, including the stand-alone software, Matlab package, demo files, sample data, and results of the demo. The 'documents' subfolder contains a manual (BUTIF Toolbox FAQ.pdf). [file 1471-2202-10-46-S1.zip › All_In_One/demo/demo_zscore.m]

% demo_zscore
%
% Calling this file will compute a sparse time-frequency representation
% from the toy signal "sig" contained in the file "sig_exemple.mat"; using
% different z-score offsets.
%
% note: this is a toy problem. For real problems, you should test the
% offest parameter on a few signals (always -1 for ERD-like negative 
% oscillations, and between 0 and +3 for ERS-like positive oscillations), 
% then keep it fixed for the whole database (it is no use to model all your 
% database with all possible offsets)
%
% Copyright (C) 2008 Lab. ABSP, Riken (Japan) Francois-B. Vialatte et al.
% Please cite related papers when publishing results obtained with this
% toolbox


%%%%%%%%%%%%%%%%%%%%%%%%%%%%%%%%%%%%%%%%%%%%%%
%%%        Defining model header           %%%
%%%%%%%%%%%%%%%%%%%%%%%%%%%%%%%%%%%%%%%%%%%%%%

header.freqsmp = 2048; % signal sampling rate
header.freqmin = 10; % minimal frequency investigated                           
% note: signal length must be at least 3.5*(frequsmp/freqmin) due to wavelet
% lower bounds.
header.freqmax = 40;% maximal frequency investigated
header.freqstp = 1;% frequency step
header.freqdown = 100; % down-sampling rate 
% note: before wavelet transform, freqmax must be > 5*freqsmp
% after wavelet transform, freqmax must be > 2*freqdown (nyquist rate)
header.begin = 1/2048;%beginning of modelled period inside the signal (in secs)
header.end = 2;%end of modelled period inside the signal (in secs)
header.beginref = 1/2048;%beginning of reference period for the z-score (in secs)
header.endref = 2;% end of reference period for the z-score (in secs)
header.wavelet = 'cmor2.0558-0.5874'; % name of the used wavelet
% note: only cmor2.0558-0.5874 is supported until now
%       Fc = 2.0558;  Fb = 0.5874; --> M=7
header.limit = 0.2; % modeling limit, usually in [0.1-0.3]
%(in percentage of the total energy)
header.maxi = 100; % maximal number of bump modelled (usually in [100-500])


%%%%%%%%%%%%%%%%%%%%%%%%%%%%%%%%%%%%%%%%%%%%%%
%%%            Loading signal              %%%
%%%%%%%%%%%%%%%%%%%%%%%%%%%%%%%%%%%%%%%%%%%%%%

load sig_example;
sigs{1}=sig;

for offset_val=-1:1:5
    
    %%%%%%%%%%%%%%%%%%%%%%%%%%%%%%%%%%%%%%%%%%%%%%
    %%%    Adapting header to a given offset   %%%
    %%%%%%%%%%%%%%%%%%%%%%%%%%%%%%%%%%%%%%%%%%%%%%
    
    header.offset_val = offset_val; % z-score offset (removing ERD-like or ERS-like components)
    if offset_val == -1
        header.cote = 2; % size of the modelling windows (should be 2 for ERD) 
        name = 'demozscore_-1';       
    else
        header.cote = 4; % size of the modelling windows (should be 4 for ERS)
        name = ['demozscore_+',num2str(offset_val)];
    end;
    disp(name);
    
    
    %%%%%%%%%%%%%%%%%%%%%%%%%%%%%%%%%%%%%%%%%%%%%%
    %%%   Modeling for a given z-score offset  %%%
    %%%%%%%%%%%%%%%%%%%%%%%%%%%%%%%%%%%%%%%%%%%%%%
    
    Compute_wavefiles_fromcell(sigs,name,header,[]);    
    butif(name);
    
end;
