# Supplementary material for: Bump time-frequency toolbox: a toolbox for time-frequency oscillatory bursts extraction in electrophysiological signals
Source: BMC Neurosci. 2009 May 12;10:46. doi: 10.1186/1471-2202-10-46 (PMC2690596; doi:10.1186/1471-2202-10-46)
Supplement: Additional file 1 — All_In_One.zip. This file contains the ButIf toolbox 1.0, including the stand-alone software, Matlab package, demo files, sample data, and results of the demo. The 'documents' subfolder contains a manual (BUTIF Toolbox FAQ.pdf). [file 1471-2202-10-46-S1.zip › All_In_One/documents/install.txt]

Downloading the toolbox

Go to the [Download] section of the website: 
http://www.bsp.brain.riken.jp/bumptoolbox/download.html
The "Application" section contains the core files of the toolbox.
The "Demo" section contains sample m-files used to run the toolbox.
For first time users, dowload the all-in-one package and install everything.
Click on the links and save the file on your local hard disk.

Installing the packages

To install the toolbox, you need first to unzip the packages. 
The m-files must be defined in matlab's path.
The ".exe" file must be placed in Matlab's working directory 
(= the current directory of Matlab), 
because matlab cannot find executable files in its path. 

The ".exe" software is used to open ".wvf" files and created ".bdc" files, 
while the m-file package computes these ".wvf" (wavelet time-frequency maps) 
files and opens the ".bdc" files obtained when bumps are modeled. 

You should the try to launch the demos to check if the toolbox works properly 
see also the section getting started in the [FAQ] section of the website:
http://www.bsp.brain.riken.jp/bumptoolbox/faq.html
